# Supplementary material for: Integrating Whole-Genome Sequencing in Clinical Genetics: A Novel Disruptive Structural Rearrangement Identified in the Dystrophin Gene (DMD)
Source: Int J Mol Sci. 2021 Dec 22;23(1):59. doi: 10.3390/ijms23010059 (PMC8744749; doi:10.3390/ijms23010059)
Supplement: Supplementary file 1 [file ijms-23-00059-s001.zip]

Archive with 2 entries (2 files):
- Supplementary Materials.zip
- Supporting Information files_Original Images_revision.pdf
